# Supplementary material for: In silico identification and in vitro assessment of a potential anti-breast cancer activity of antimicrobial peptide retrieved from the ATMP1 Anabas testudineus fish peptide
Source: PeerJ. 2023 Jul 19;11:e15651. doi: 10.7717/peerj.15651 (PMC10362845; doi:10.7717/peerj.15651)
Supplement: Supplemental Information 2 [file peerj-11-15651-s002.xlsx]

## Sheet: FOLD changes
Position	Symbol	Up-Down Regulation (comparing to control group)
		Group 1		Group 2
		Fold Regulation	Comments	Fold Regulation	Comments
A01	ABL1	1.32		1.36
A02	AIFM1	1.90		1.91
A03	AKT1	1.81		1.91
A04	APAF1	1.80	C	1.80	C
A05	BAD	3.84		3.86
A06	BAG1	1.84		1.77
A07	BAG3	1.74		1.83
A08	BAK1	1.80	C	1.80	C
A09	BAX	3.51		3.32
A10	BCL10	5.31		5.54
A11	BCL2	-4.06		-4.06
A12	BCL2A1	2.43		2.48
B01	BCL2L1	1.74		1.82
B02	BCL2L10	1.80	C	1.80	C
B03	BCL2L11	1.80	C	1.80	C
B04	BCL2L2	1.85		1.92
B05	BFAR	1.80	C	1.80	C
B06	BID	6.27		6.19
B07	BIK	2.71		2.67
B08	BIRC2	1.80	C	1.80	C
B09	BIRC3	1.77		1.73
B10	BIRC5	1.80	C	1.80	C
B11	BIRC6	1.84		1.77
B12	BNIP2	1.84		1.82
C01	BNIP3	1.77		1.72
C02	BNIP3L	1.30		1.26
C03	BRAF	1.78		1.78
C04	CASP1	1.80	C	1.80	C
C05	CASP10	1.02		1.02
C06	CASP14	2.60		2.50
C07	CASP2	1.92		2.00
C08	CASP3	7.78		8.11
C09	CASP4	1.92		1.85
C10	CASP5	1.47		1.44
C11	CASP6	3.94		4.11
C12	CASP7	2.20		2.17
D01	CASP8	4.26		4.41
D02	CASP9	2.83		2.91
D03	CD27	1.80	C	1.80	C
D04	CD40	1.80	C	1.80	C
D05	CD40LG	1.80	C	1.80	C
D06	CD70	1.74		1.68
D07	CFLAR	1.80	C	1.80	C
D08	CIDEA	1.38		1.37
D09	CIDEB	1.74		1.73
D10	CRADD	1.88		1.83
D11	CYCS	1.92		1.99
D12	DAPK1	1.73		1.77
E01	DFFA	1.87		1.87
E02	DIABLO	1.74		1.83
E03	FADD	1.80	C	1.80	C
E04	FAS	6.92		6.96
E05	FASLG	1.67		1.62
E06	GADD45A	1.71		1.67
E07	HRK	1.83		1.84
E08	IGF1R	1.68		1.67
E09	IL10	1.44		1.42
E10	LTA	1.69		1.67
E11	LTBR	1.69		1.72
E12	MCL1	6.63		6.50
F01	NAIP	1.83		1.74
F02	NFKB1	1.66		1.61
F03	NOD1	1.80	C	1.80	C
F04	NOL3	1.75		1.74
F05	PYCARD	1.99		2.04
F06	RIPK2	1.79		1.82
F07	TNF	1.17		1.19
F08	TNFRSF10A	1.39		1.36
F09	TNFRSF10B	1.62		1.60
F10	TNFRSF11B	1.66		1.64
F11	TNFRSF1A	-1.02		-1.09
F12	TNFRSF1B	1.80		1.74
G01	TNFRSF21	1.80	C	1.80	C
G02	TNFRSF25	1.83		1.75
G03	TNFRSF9	1.80	C	1.80	C
G04	TNFSF10	-1.15		-1.16
G05	TNFSF8	1.85		1.83
G06	TP53	3.53		3.58
G07	TP53BP2	2.25		2.17
G08	TP73	1.80	C	1.80	C
G09	TRADD	1.74		1.71
G10	TRAF2	1.76		1.74
G11	TRAF3	1.83		1.80
G12	XIAP	1.85		1.83
H01	ACTB	1.00		1.00
H02	B2M	1.69		1.69
H03	GAPDH	1.80	C	1.80	C
H04	HPRT1	1.80	C	1.80	C
H05	RPLP0	1.02		1.04
