# Supplementary material for: In silico identification and in vitro assessment of a potential anti-breast cancer activity of antimicrobial peptide retrieved from the ATMP1 Anabas testudineus fish peptide
Source: PeerJ. 2023 Jul 19;11:e15651. doi: 10.7717/peerj.15651 (PMC10362845; doi:10.7717/peerj.15651)
Supplement: Supplemental Information 3 [file peerj-11-15651-s003.csv]

smiles	LogS	LogD	LogP	Pgp-inh	Pgp-sub	HIA	F(20%)	F(30%)	Caco-2	MDCK	BBB	PPB	VDss	Fu	CYP1A2-inh	CYP1A2-sub	CYP2C19-inh	CYP2C19-sub	CYP2C9-inh	CYP2C9-sub	CYP2D6-inh	CYP2D6-sub	CYP3A4-inh	CYP3A4-sub	CL	T12	hERG	H-HT	DILI	Ames	ROA	FDAMDD	SkinSen	Carcinogenicity	EC	EI	Respiratory	BCF	IGC50	LC50	LC50DM	NR-AR	NR-AR-LBD	NR-AhR	NR-Aromatase	NR-ER	NR-ER-LBD	NR-PPAR-gamma	SR-ARE
[H]NC(C(=O)N[C@@H](Cc1c[nH]cn1)C(=O)N1CCC[C@H]1C(=O)N1CCC[C@H]1C(=O)N[C@H](C(=O)N[C@H](C(=O)N[C@H](C(=O)N[C@H](C(=O)N[C@H](C(=O)N[C@H](C(=O)N[C@H](C(=O)N[C@H](C(=O)N[C@H](C(=O)N[C@H](C(=O)N[C@H](C(=O)N[C@H](C(=O)N[C@H](C(=O)N[C@@H](C)C(=O)N[C@@H](C)C(=O)N1CCC[C@H]1C(=O)N[C@@H](C)C(=O)N[C@@H](CCCNC(=N)N)C(=O)N[C@H](C(=O)N[C@H](C(=O)O)[C@@H](C)O)[C@@H](C)O)[C@@H](C)O)[C@@H](C)O)[C@@H](C)O)[C@@H](C)…	0.987	-3.837	-5.573	0.05	1.0	1.0	1.0	1.0	-8.855	0.0018829464679583907	0.035	-18.531858444213867%	0.098	40.9572639465332%	0.0	0.0	0.001	0.003	0.0	0.0	0.0	0.0	0.0	0.0	-2.816	0.962	0.0	0.997	0.004	0.0	0.0	0.0	0.0	0.0	0.003	0.0	0.001	-0.205	1.294	3.395	4.656	0.0	0.005	0.0	0.101	0.481	0.792	0.04	0.005
[truncated: 39 more columns]
